# Supplementary material for: Bioactivity-Guided High Performance Counter-Current Chromatography and Following Semi-Preparative Liquid Chromatography Method for Rapid Isolation of Anti-Inflammatory Lignins from Dai Medicinal Plant, Zanthoxylum acanthopodium var. timbor
Source: Molecules. 2023 Mar 13;28(6):2592. doi: 10.3390/molecules28062592 (PMC10057586; doi:10.3390/molecules28062592)
Supplement: Supplementary file 1 [file molecules-28-02592-s001.zip]

Archive with 1 entries (1 files):
- molecules-2249556-supplementary.pdf
